# Supplementary material for: Antibiotic Prescription and In-Hospital Mortality in COVID-19: A Prospective Multicentre Cohort Study
Source: J Pers Med. 2022 May 26;12(6):877. doi: 10.3390/jpm12060877 (PMC9224767; doi:10.3390/jpm12060877)
Supplement: Supplementary file 1 [file jpm-12-00877-s001.zip]

Archive with 1 entries (1 files):
- jpm-1689340-supplementary.pdf
